# Supplementary material for: Whole Exome Sequencing of Intermediate-Risk Acute Myeloid Leukemia without Recurrent Genetic Abnormalities Offers Deeper Insights into New Diagnostic Classifications
Source: Int J Mol Sci. 2024 Aug 8;25(16):8669. doi: 10.3390/ijms25168669 (PMC11354381; doi:10.3390/ijms25168669)
Supplement: Supplementary file 1 [file ijms-25-08669-s001.zip]

Archive with 3 entries (2 files):
- ijms-3087068-supplementary/
- ijms-3087068-supplementary/Supplementary_Tables_S1-S5.xlsx
- ijms-3087068-supplementary/Suppl_Figure S1.pdf
